# Supplementary material for: Specialist physicians’ and management personnel's views on climate change mitigation and adaptation in German healthcare facilities: A nationwide survey on attitudes, implementation, and barriers
Source: J Clim Chang Health. 2025 Nov 6;26:100602. doi: 10.1016/j.joclim.2025.100602 (PMC12851355; doi:10.1016/j.joclim.2025.100602)
Supplement: Supplementary file 1 [file mmc1.xlsx]

## Sheet: Demographie und Rücklauf
	Supplement Table 1. Demographics of study population and sample
			medical specialists		healthcare facility leaders
			study population	sample	study population	sample
	n		15000	433	6079	81
	response		-	0.029	-	0.013
	gender (binary)
		male	9087 (60.6%)	240 (55.4%)	4738 (77.9%)	57 (70.4%)
		female	5913 (39.4%)	193 (44.6%)	1341 (22.1%)	24 (29.6%)
	age
		median (years)	61	58	n/a	n/a
	place of work
		private outpatient practice (self-employed or employed)	10713 (71.4%)	382 (88.2%)	n/a	n/a
		medical care center	n/a	n/a	1602 (28.4%)	18 (22.2%)
		hospital	4287 (28.6%)	51 (11.8%)	3570 (63.4%)	63 (77.8%)
		rehabilitation clinic	n/a	n/a	408 (7.2%)	3 (3.7%)
		medical care center in hospital	n/a	n/a	54 (1%)	0
	Federal state
		Baden-Wuerttemberg	2150 (14.3%)	62 (14.3%)	752 (12.4%)	16 (19.8%)
		Bavaria	2957 (19.7%)	74 (17.1%)	1083 (17.8%)	13 (16.1%)
		Berlin	736 (4.9%)	24 (5.5%)	371 (6.1%)	7 (8.6%)
		Brandenburg	358 (2.3%)	12 (2.8%)	131 (2.2%)	4 (4.9%)
		Bremen	106 (0.7%)	4 (0.9%)	49 (0.8%)	0
		Hamburg	418 (2.8%)	14 (3.2%)	196 (3.2%)	1 (1.2%)
		Hesse	1220 (8.1%)	39 (9.0%)	527 (8.7%)	4 (4.9%)
		Mecklenburg-Western Pomerania	302 (2.0%)	7 (1.6%)	136 (2.2%)	5 (6.2%)
		Lower Saxony	1257 (8.4%)	39 (9.0%)	506 (8.3%)	5 (6.2%)
		North Rhine-Westphalia	2845 (19.0%)	82 (18.9%)	1235 (20.3%)	17 (21.0%)
		Rhineland-Palatinate	751 (5.0%)	16 (3.7%)	265 (4.4%)	2 (2.5%)
		Saarland	170 (1.1%)	4 (0.9%)	63 (1.0%)	2 (2.5%)
		Saxony	677 (4.5%)	8 (1.8%)	146 (2.4%)	0
		Saxony-Anhalt	301 (2.1%)	20 (4.6%)	217 (3.6%)	1 (1.2%)
		Schleswig-Holstein	484 (3.2%)	17 (3.9%)	260 (4.3%)	2 (2.5%)
		Thuringia	263 (1.8%)	11 (2.5%)	141 (2.3%)	2 (2.5%)
	medical specialty
		family medicine	4462 (29.8%)	123 (28.4%)	n/a	n/a
		anesthesia	426 (2.8%)	13 (3.0%)	n/a	n/a
		other	434 (2.9%)	3 (0.7%)	n/a	n/a
		ophtalmology	492 (3.3%)	17 (3.9%)	n/a	n/a
		surgery	2246 (15.0%)	55 (12.7%)	n/a	n/a
		dermatology	487 (3.3%)	15 (3.5%)	n/a	n/a
		obstetrics and gynecology	1082 (7.2%)	44 (10.2%)	n/a	n/a
		internal medicine	2580 (17.3%)	60 (13.9%)	n/a	n/a
		pediatrics	736 (4.9%)	29 (6.7%)	n/a	n/a
		psychology, psychiatry, neurology	1680 (11.2%)	61 (14.1%)	n/a	n/a
		urology	329 (2.2%)	13 (3.0%)	n/a	n/a
