# Supplementary material for: Specialist physicians’ and management personnel's views on climate change mitigation and adaptation in German healthcare facilities: A nationwide survey on attitudes, implementation, and barriers
Source: J Clim Chang Health. 2025 Nov 6;26:100602. doi: 10.1016/j.joclim.2025.100602 (PMC12851355; doi:10.1016/j.joclim.2025.100602)
Supplement: Supplementary file 2 [file mmc2.xlsx]

## Sheet: Tabelle1
Supplement 2. Questionnaire sections, items and closed options for answers
	The questions refer in their entirety to the conditions at your workplace / in your institution.
Section	Items	Closed options for answers
1	To what extent do the following statements about mitigating climate change apply to you at your workplace?
11	Contributing to climate change mitigation is important to me.	I strongly agree - I rather agree - I do not know - I rather disagree - I strongly disagree
12	My actions can be a valuable contribution to climate change mitigation.	I strongly agree - I rather agree - I do not know - I rather disagree - I strongly disagree
14	It is my responsibility to contribute to climate change mitigation.	I strongly agree - I rather agree - I do not know - I rather disagree - I strongly disagree
15	Mitigating climate change positively affects me and my future life.	I strongly agree - I rather agree - I do not know - I rather disagree - I strongly disagree
16	The reduction of greenhouse gas emissions is an important measure for climate change mitigation.	I strongly agree - I rather agree - I do not know - I rather disagree - I strongly disagree
17	My colleagues and supervisors are supporting my efforts.	I strongly agree - I rather agree - I do not know - I rather disagree - I strongly disagree
18	Avoiding unnecessary medical procedures conserves human & environmental resources.	I strongly agree - I rather agree - I do not know - I rather disagree - I strongly disagree
19	Ecologically sustainable healthcare facilities should be rewarded financially.	I strongly agree - I rather agree - I do not know - I rather disagree - I strongly disagree
19a	Sustainability goals are compatible with high-quality patient care.	I strongly agree - I rather agree - I do not know - I rather disagree - I strongly disagree
2	Do the following statements apply to your institution's contributions to climate change mitigation and adaptation?
21	Buildings & infrastructure are analyzed for vulnerability to extreme weather.	yes - I do not know - no
22	Clear strategies for dealing with heat waves (e.g. heat action plans) are in place.	yes - I do not know - no
23	Occupational health programs take climate resilience into account .	yes - I do not know - no
24	Specialty-specific aspects of sustainability are taken into account (e.g., avoiding climate-damaging use of anesthetic gases, preferring dry powder inhalers over metered-dose inhalers).	yes - I do not know - no
25	Sustainability is part of the employees' education and training.	yes - I do not know - no
26	Climate resilience is mentioned in job advertisements.	yes - I do not know - no
27	Sustainability goals are incorporated in Quality Control systems.	yes - I do not know - no
28	Sustainability is considered in product procurement decisions.	yes - I do not know - no
29	Green house gas emissions are being measured at my workplace	yes, anually - I do not know - no, but should be - no, has no benefit
30	Employees responsible for the implementation of sustainability goals are in place.	start within the next 6 months - 0 to 24 months - over 24 months - none
3	What limits your ability to implement climate protection measures in your everyday work?
31	not enough financial resources available	completely true - mostly true - neutral - rather not true - not at all true
32	lack of staff specifically assigned to the issue	completely true - mostly true - neutral - rather not true - not at all true
33	insufficient knowledge/ skills among employees	completely true - mostly true - neutral - rather not true - not at all true
34	work processes not compatible with sustainability goals	completely true - mostly true - neutral - rather not true - not at all true
35	Implementation strategies for sustainability goals have not yet been defined.	completely true - mostly true - neutral - rather not true - not at all true
